# Supplementary material for: Tracing Pharmaceuticals in Water Systems: Focus on Neurodegenerative and Psychiatric Treatments
Source: J Xenobiot. 2024 Nov 21;14(4):1807–25. doi: 10.3390/jox14040096 (PMC11586952; doi:10.3390/jox14040096)
Supplement: Supplementary file 1 [file jox-14-00096-s001.zip]

Archive with 1 entries (1 files):
- jox-3284710-supplementary.pdf
